# Supplementary material for: Cooperating H3N2 Influenza Virus Variants Are Not Detectable in Primary Clinical Samples
Source: mSphere. 2018 Jan 3;3(1):e00552-17. doi: 10.1128/mSphereDirect.00552-17 (PMC5750391; doi:10.1128/mSphereDirect.00552-17)
Supplement: TABLE S1 [file sph001182445st1.xls]

## Sheet: Acknowledge Table
We acknowledge the authors, originating and submitting laboratories of the sequences from GISAID’s EpiFlu™ Database on which this research is based. The list is detailed below.
All submitters of data may be contacted directly via the GISAID website www.gisaid.org
Segment ID	Segment	Country	Collection date	Isolate name	Originating Lab	Submitting Lab	Authors
EPI564617	NA	United States	2014-Dec-17	A/Washington/46/2014	Seattle & King County Public Health Lab	Centers for Disease Control and Prevention
EPI398029	NA	United States	2012-Sep-26	A/Washington/50/2012	Seattle & King County Public Health Lab	Centers for Disease Control and Prevention
EPI185938	NA	United States	2009-Mar-16	A/Washington/16/2009	Seattle & King County Public Health Lab	Centers for Disease Control and Prevention
EPI685986	NA	United States	2015-Jun-16	A/Washington/45/2015	Washington State Public Health Laboratory	Centers for Disease Control and Prevention
EPI676819	NA	United States	2015-Jun-16	A/Washington/45/2015	Washington State Public Health Laboratory	Centers for Disease Control and Prevention
EPI639286	NA	United States	2015-Jul-14	A/Washington/39/2015	Washington State Public Health Laboratory	Centers for Disease Control and Prevention
EPI631910	NA	United States	2014-Nov-21	A/Washington/33/2014	Washington State Public Health Laboratory	Centers for Disease Control and Prevention
EPI631862	NA	United States	2015-May-10	A/Washington/36/2015	Washington State Public Health Laboratory	Centers for Disease Control and Prevention
EPI626532	NA	United States	2015-Mar-12	A/Washington/33/2015	Washington State Public Health Laboratory	Centers for Disease Control and Prevention
EPI626466	NA	United States	2015-Mar-11	A/Washington/32/2015	Washington State Public Health Laboratory	Centers for Disease Control and Prevention
EPI626460	NA	United States	2015-Mar-16	A/Washington/34/2015	Washington State Public Health Laboratory	Centers for Disease Control and Prevention
EPI626452	NA	United States	2015-Mar-18	A/Washington/35/2015	Washington State Public Health Laboratory	Centers for Disease Control and Prevention
EPI624126	NA	United States	2015-May-06	A/Washington/37/2015	Washington State Public Health Laboratory	Centers for Disease Control and Prevention
EPI623469	NA	United States	2014-Oct-14	A/Washington/22/2014	Washington State Public Health Laboratory	Centers for Disease Control and Prevention
EPI623464	NA	United States	2014-Oct-10	A/Washington/20/2014	Washington State Public Health Laboratory	Centers for Disease Control and Prevention
EPI622043	NA	United States	2015-Mar-01	A/Washington/24/2015	Washington State Public Health Laboratory	Centers for Disease Control and Prevention
EPI622001	NA	United States	2015-Mar-15	A/Washington/31/2015	Washington State Public Health Laboratory	Centers for Disease Control and Prevention
EPI612396	NA	United States	2014-Dec-23	A/Washington/60/2014	Washington State Public Health Laboratory	Centers for Disease Control and Prevention
EPI579475	NA	United States	2015-Jan-27	A/Washington/06/2015	Washington State Public Health Laboratory	Centers for Disease Control and Prevention
EPI578538	NA	United States	2015-Jan-06	A/Washington/07/2015	Washington State Public Health Laboratory	Centers for Disease Control and Prevention
EPI575222	NA	United States	2014-Dec-08	A/Washington/45/2014	Washington State Public Health Laboratory	Centers for Disease Control and Prevention
EPI558551	NA	United States	2014-Dec-23	A/Washington/39/2014	Washington State Public Health Laboratory	Centers for Disease Control and Prevention
EPI558499	NA	United States	2014-Oct-21	A/Washington/31/2014	Washington State Public Health Laboratory	Centers for Disease Control and Prevention
EPI558225	NA	United States	2014-Nov-01	A/Washington/51/2014	Washington State Public Health Laboratory	Centers for Disease Control and Prevention
EPI556711	NA	United States	2014-Nov-21	A/Washington/36/2014	Washington State Public Health Laboratory	Centers for Disease Control and Prevention
EPI553849	NA	United States	2014-Oct-22	A/Washington/19/2014	Washington State Public Health Laboratory	Centers for Disease Control and Prevention
EPI579013	NA	United States	2014-Oct-07	A/Washington/21/2014	Washington State Public Health Laboratory	Centers for Disease Control and Prevention
EPI548069	NA	United States	2014-Oct-06	A/Washington/18/2014	Washington State Public Health Laboratory	Centers for Disease Control and Prevention
EPI541650	NA	United States	2013-Nov-29	A/Washington/18/2013	Washington State Public Health Laboratory	Centers for Disease Control and Prevention
EPI516691	NA	United States	2014-Mar-13	A/Washington/10/2014	Washington State Public Health Laboratory	Centers for Disease Control and Prevention
EPI515609	NA	United States	2014-Feb-22	A/Washington/08/2014	Washington State Public Health Laboratory	Centers for Disease Control and Prevention
EPI503950	NA	United States	2013-Nov-29	A/Washington/18/2013	Washington State Public Health Laboratory	Centers for Disease Control and Prevention
EPI503937	NA	United States	2013-Nov-29	A/Washington/18/2013	Washington State Public Health Laboratory	Centers for Disease Control and Prevention
EPI498499	NA	United States	2013-Nov-29	A/Washington/18/2013	Washington State Public Health Laboratory	Centers for Disease Control and Prevention
EPI499384	NA	United States	2013-Nov-29	A/Washington/17/2013	Washington State Public Health Laboratory	Centers for Disease Control and Prevention
EPI498491	NA	United States	2013-Nov-29	A/Washington/18/2013	Washington State Public Health Laboratory	Centers for Disease Control and Prevention
EPI498485	NA	United States	2013-Nov-12	A/Washington/13/2013	Washington State Public Health Laboratory	Centers for Disease Control and Prevention
EPI499371	NA	United States	2013-Nov-12	A/Washington/13/2013	Washington State Public Health Laboratory	Centers for Disease Control and Prevention
EPI498464	NA	United States	2013-Nov-29	A/Washington/17/2013	Washington State Public Health Laboratory	Centers for Disease Control and Prevention
EPI486587	NA	United States	2013-Oct-07	A/Washington/10/2013	Washington State Public Health Laboratory	Centers for Disease Control and Prevention
EPI466985	NA	United States	2007-Jan-10	A/Washington/01/2007	Washington State Public Health Laboratory	Centers for Disease Control and Prevention
EPI416186	NA	United States	2012-Dec-01	A/Washington/62/2012	Washington State Public Health Laboratory	Centers for Disease Control and Prevention
EPI416183	NA	United States	2012-Dec-08	A/Washington/61/2012	Washington State Public Health Laboratory	Centers for Disease Control and Prevention
EPI401745	NA	United States	2012-Oct-13	A/Washington/52/2012	Washington State Public Health Laboratory	Centers for Disease Control and Prevention
EPI394999	NA	United States	2012-Aug-16	A/Washington/43/2012	Washington State Public Health Laboratory	Centers for Disease Control and Prevention
EPI394771	NA	United States	2012-Aug-01	A/Washington/33/2012	Washington State Public Health Laboratory	Centers for Disease Control and Prevention
EPI377501	NA	United States	2012-Apr-15	A/Washington/23/2012	Washington State Public Health Laboratory	Centers for Disease Control and Prevention
EPI371826	NA	United States	2012-Mar-13	A/Washington/21/2012	Washington State Public Health Laboratory	Centers for Disease Control and Prevention
EPI371823	NA	United States	2012-Mar-08	A/Washington/20/2012	Washington State Public Health Laboratory	Centers for Disease Control and Prevention
EPI360929	NA	United States	2012-Feb-29	A/Washington/13/2012	Washington State Public Health Laboratory	Centers for Disease Control and Prevention
EPI340954	NA	United States	2011-Sep-14	A/Washington/17/2011	Washington State Public Health Laboratory	Centers for Disease Control and Prevention
EPI331258	NA	United States	2011-Apr-06	A/Washington/12/2011	Washington State Public Health Laboratory	Centers for Disease Control and Prevention
EPI319833	NA	United States	2011-Mar-08	A/Washington/10/2011	Washington State Public Health Laboratory	Centers for Disease Control and Prevention
EPI316235	NA	United States	2011-Feb-02	A/Washington/06/2011	Washington State Public Health Laboratory	Centers for Disease Control and Prevention
EPI309540	NA	United States	2011-Jan-22	A/Washington/04/2011	Washington State Public Health Laboratory	Centers for Disease Control and Prevention
EPI301774	NA	United States	2010-Dec-02	A/Washington/04/2010	Washington State Public Health Laboratory	Centers for Disease Control and Prevention
EPI301771	NA	United States	2010-Dec-10	A/Washington/02/2010	Washington State Public Health Laboratory	Centers for Disease Control and Prevention
EPI232649	NA	United States	2009-May-05	A/Washington/56/2009	Washington State Public Health Laboratory	Centers for Disease Control and Prevention
EPI232646	NA	United States	2009-May-01	A/Washington/55/2009	Washington State Public Health Laboratory	Centers for Disease Control and Prevention
EPI232643	NA	United States	2009-May-03	A/Washington/54/2009	Washington State Public Health Laboratory	Centers for Disease Control and Prevention
EPI232640	NA	United States	2009-May-01	A/Washington/53/2009	Washington State Public Health Laboratory	Centers for Disease Control and Prevention
EPI193966	NA	United States	2009-Mar-09	A/Washington/19/2009	Washington State Public Health Laboratory	Centers for Disease Control and Prevention
EPI185935	NA	United States	2009-Apr-06	A/Washington/15/2009	Washington State Public Health Laboratory	Centers for Disease Control and Prevention
EPI185932	NA	United States	2009-Mar-30	A/Washington/06/2009	Washington State Public Health Laboratory	Centers for Disease Control and Prevention
EPI185930	NA	United States	2009-Mar-03	A/Washington/05/2009	Washington State Public Health Laboratory	Centers for Disease Control and Prevention
EPI185928	NA	United States	2009-Jan-25	A/Washington/04/2009	Washington State Public Health Laboratory	Centers for Disease Control and Prevention
